# Supplementary material for: Testing a Personalised Dysautonomia Management Protocol in Patients with Orthostatic Intolerance and a Diagnosis of Myalgic Encephalomyelitis/Chronic Fatigue Syndrome or Long COVID
Source: J Clin Med. 2026 Mar 25;15(7):2510. doi: 10.3390/jcm15072510 (PMC13072946; doi:10.3390/jcm15072510)
Supplement: Supplementary file 1 [file jcm-15-02510-s001.zip]

Archive with 1 entries (1 files):
- jcm-4175851-supplementary.pdf
